# Supplementary material for: On the Enhancement of the Long-Term Washability of e-Textile Realized with Electrically Conductive Graphene-Based Inks
Source: Polymers (Basel). 2025 Mar 27;17(7):904. doi: 10.3390/polym17070904 (PMC11991343; doi:10.3390/polym17070904)
Supplement: Supplementary file 1 [file polymers-17-00904-s001.zip]

Archive with 1 entries (1 files):
- polymers-3481166-supplementary.pdf
